# Supplementary material for: Breath-based lung cancer detection using an ML-driven low-cost sensor array
Source: Sci Rep. 2025 Nov 24;15:41475. doi: 10.1038/s41598-025-26416-z (PMC12644706; doi:10.1038/s41598-025-26416-z)
Supplement: Supplementary file 1 — Supplementary Information. [file 41598_2025_26416_MOESM1_ESM.zip]

Archive with 3 entries (2 files):
- Lung Cancer Code for Submission/
- Lung Cancer Code for Submission/model.py
- Lung Cancer Code for Submission/read_data.py
