# Supplementary material for: Breath-based lung cancer detection using an ML-driven low-cost sensor array
Source: Sci Rep. 2025 Nov 24;15:41475. doi: 10.1038/s41598-025-26416-z (PMC12644706; doi:10.1038/s41598-025-26416-z)
Supplement: Supplementary file 1 — Supplementary Information. [file 41598_2025_26416_MOESM1_ESM.zip › Lung Cancer Code for Submission/model.py]

import numpy as np
import os
import pandas as pd
import tensorflow as tf
from tensorflow import keras
from tensorflow.keras import layers, regularizers
from sklearn.model_selection import train_test_split
from sklearn.preprocessing import StandardScaler
from sklearn.metrics import roc_curve, auc, confusion_matrix
import matplotlib.pyplot as plt
import seaborn as sns
from sklearn.decomposition import PCA
from tensorflow.keras.utils import plot_model
from sklearn.metrics import precision_recall_curve
from sklearn.inspection import permutation_importance  # Importing permutation_importance

# Path to dataset
DATA_PATH = "/content/drive/MyDrive/lung cancer data/raw_data"

# Data augmentation function
def augment_data(X, y, num_augmented_samples=100, noise_factor=1.5):
    augmented_data = []
    augmented_labels = []

    for i in range(num_augmented_samples):
        sample_idx = np.random.randint(len(X))
        sample = X[sample_idx]
        label = y[sample_idx]
        noise = np.random.normal(0, noise_factor, sample.shape)
        augmented_sample = sample + noise

        augmented_data.append(augmented_sample)
        augmented_labels.append(label)

    return np.array(augmented_data), np.array(augmented_labels)

# Load data function
def load_data():
    data = []
    labels = []
    lung_cancer_data = []
    lung_cancer_labels = []
    healthy_data = []
    healthy_labels = []

    for label, folder in enumerate(["healthy", "lung_cancer"]):
        real_data_path = os.path.join(DATA_PATH, folder, "real_data")
        norm_files = [f for f in os.listdir(real_data_path) if f.startswith("NORM")]

        for file in norm_files:
            file_path = os.path.join(real_data_path, file)
            df = pd.read_csv(file_path, skiprows=1, header=None)

            if df.shape[1] > 5:
                df = df.drop(columns=[0, 5])  # Remove time column and unused sensor
            else:
                continue

            df = df.apply(pd.to_numeric, errors='coerce')

            if df.shape != (29, 12):
                continue

            if label == 1:  # Lung cancer
                lung_cancer_data.append(df.values.flatten())
                lung_cancer_labels.append(label)
            else:  # Healthy
                healthy_data.append(df.values.flatten())
                healthy_labels.append(label)

    return (np.array(healthy_data), np.array(healthy_labels),
            np.array(lung_cancer_data), np.array(lung_cancer_labels))

# Load Data
healthy_data, healthy_labels, lung_cancer_data, lung_cancer_labels = load_data()

# Print dataset sizes
print(f"Number of healthy samples: {len(healthy_data)}")
print(f"Number of lung cancer samples: {len(lung_cancer_data)}")

# Standardize data
all_data = np.vstack([healthy_data, lung_cancer_data])
scaler = StandardScaler()
scaler.fit(all_data)

healthy_data_scaled = scaler.transform(healthy_data)
lung_cancer_data_scaled = scaler.transform(lung_cancer_data)

# Split the data into train/test sets
healthy_train, healthy_test, healthy_train_labels, healthy_test_labels = train_test_split(
    healthy_data_scaled, healthy_labels, test_size=0.3, random_state=42
)

X_test = np.vstack([healthy_test, lung_cancer_data_scaled])
y_test = np.concatenate([healthy_test_labels, lung_cancer_labels])

num_synthetic_lung_cancer = 150
synthetic_lung_cancer, synthetic_lung_cancer_labels = augment_data(
    lung_cancer_data_scaled, lung_cancer_labels,
    num_augmented_samples=num_synthetic_lung_cancer,
    noise_factor=1.5
)

X_train = np.vstack([healthy_train, synthetic_lung_cancer])
y_train = np.concatenate([healthy_train_labels, synthetic_lung_cancer_labels])

# Optional: Add synthetic healthy samples
num_synthetic_healthy = 50
synthetic_healthy, synthetic_healthy_labels = augment_data(
    healthy_train, healthy_train_labels,
    num_augmented_samples=num_synthetic_healthy,
    noise_factor=1.5
)

X_train = np.vstack([X_train, synthetic_healthy])
y_train = np.concatenate([y_train, synthetic_healthy_labels])

# Shuffle the training data
shuffle_idx = np.random.permutation(len(X_train))
X_train = X_train[shuffle_idx]
y_train = y_train[shuffle_idx]

# Print dataset composition
print("\nDataset composition:")
print(f"Training set: {len(X_train)} samples")
print(f"Test set: {len(X_test)} samples")

# Define and compile the model
model = keras.Sequential([
    layers.Dense(128, activation='relu', kernel_regularizer=regularizers.l2(0.001), input_shape=(X_train.shape[1],)),
    layers.BatchNormalization(),
    layers.Dropout(0.3),

    layers.Dense(64, activation='relu', kernel_regularizer=regularizers.l2(0.001)),
    layers.BatchNormalization(),
    layers.Dropout(0.3),

    layers.Dense(32, activation='relu', kernel_regularizer=regularizers.l2(0.001)),
    layers.BatchNormalization(),
    layers.Dropout(0.3),

    layers.Dense(1, activation='sigmoid')  # Binary Classification Output
])

model.compile(optimizer=keras.optimizers.Adam(learning_rate=0.0001),
              loss='binary_crossentropy',
              metrics=['accuracy'])

# Train the model
history = model.fit(X_train, y_train, epochs=100, batch_size=8,
                    validation_data=(X_test, y_test), verbose=0)

# Evaluate model and make predictions
y_pred_prob = model.predict(X_test).ravel()


# Additional evaluation metrics (ROC, Confusion Matrix, etc.)
fpr, tpr, _ = roc_curve(y_test, y_pred_prob)
roc_auc = auc(fpr, tpr)

y_pred = (y_pred_prob > 0.5).astype(int)
cm = confusion_matrix(y_test, y_pred)

# Plot ROC Curve
plt.figure(figsize=(6, 5))
plt.plot(fpr, tpr, color='blue', lw=2, label=f'AUC = {roc_auc:.4f}')
plt.plot([0, 1], [0, 1], color='gray', linestyle='--')
plt.xlabel('False Positive Rate')
plt.ylabel('True Positive Rate')
plt.title('ROC Curve (Real Test Data)')
plt.legend()
plt.show()

# Plot Confusion Matrix
plt.figure(figsize=(6, 5))
sns.heatmap(cm, annot=True, fmt='d', cmap='Blues', xticklabels=['Healthy', 'Cancer'], yticklabels=['Healthy', 'Cancer'])
plt.title('Confusion Matrix (Real Test Data)')
plt.xlabel('Predicted')
plt.ylabel('True')
plt.show()
