# Supplementary material for: Breath-based lung cancer detection using an ML-driven low-cost sensor array
Source: Sci Rep. 2025 Nov 24;15:41475. doi: 10.1038/s41598-025-26416-z (PMC12644706; doi:10.1038/s41598-025-26416-z)
Supplement: Supplementary file 1 — Supplementary Information. [file 41598_2025_26416_MOESM1_ESM.zip › Lung Cancer Code for Submission/read_data.py]

import serial
import time
import csv
import os
import sys
import matplotlib.pyplot as plt
import numpy as np

# Open serial port with a timeout
ser = serial.Serial('/dev/tty.usbmodem1101', 9600, timeout=1)  # Replace with your port
time.sleep(2)  # Wait for Arduino to initialize

# Create the directory structure for raw data
os.makedirs("raw_data/healthy/calibration", exist_ok=True)
os.makedirs("raw_data/healthy/real_data", exist_ok=True)
os.makedirs("raw_data/lung_cancer/calibration", exist_ok=True)
os.makedirs("raw_data/lung_cancer/real_data", exist_ok=True)

# Define sensor names for better readability


#A0 is tgs2600
#A1 is tgs2620
#A2 is tgs2602
#A3 is Mq 7 
#A4 is MQ 2
#A5 is MQ 135
#mq 3 is broken 
SENSOR_NAMES = [
    "TGS2600", "TGS2612", "TGS2602",
    "MQ2", "MQ3", "MQ4", "MQ5", "MQ6",
    "MQ7", "MQ9", "MQ135",
    "Alkane1", "Alkane2"
]

def get_timestamp():
    """Generate timestamp for file naming"""
    return time.strftime("%Y%m%d_%H%M%S")

#patient_name is patient number
def generate_filenames(label, patient_name, timestamp):
    """Generate standardized filenames for all data files"""
    base_path = "raw_data/lung_cancer" if label == 1 else "raw_data/healthy"
    
    filenames = {
        'calibration': os.path.join(base_path, "calibration", 
                                  f"CAL_{timestamp}_P{patient_name}_L{label}.csv"),
        'raw': os.path.join(base_path, "real_data", 
                           f"RAW_{timestamp}_P{patient_name}_L{label}.csv"),
        'normalized': os.path.join(base_path, "real_data", 
                                 f"NORM_{timestamp}_P{patient_name}_L{label}.csv")
    }
    return filenames

def setup_graph(duration, title, is_normalized=False):
    fig, ax = plt.subplots(figsize=(15, 8))
    ax.set_xlim(0, duration)
    if is_normalized:
        ax.set_ylim(0, 2)
        ax.set_ylabel('Normalized Response (R/R₀)')
    else:
        ax.set_ylim(0, 20000)
        ax.set_ylabel('Resistance (ohms)')
    ax.set_xlabel('Time (ms)')
    ax.set_title(title)
    
    lines = []
    for sensor_name in SENSOR_NAMES:
        line, = ax.plot([], [], label=sensor_name)
        lines.append(line)
    
    ax.legend(bbox_to_anchor=(1.05, 1), loc='upper left')
    ax.grid(True)
    plt.tight_layout()
    plt.ion()
    return fig, ax, lines

def update_graph_scale(ax, data_lists, is_normalized=False):
    """Update graph y-axis limits based on current data"""
    all_data = []
    for data_list in data_lists:
        if data_list:  # Only include non-empty lists
            all_data.extend(data_list)
    
    if all_data:
        min_val = min(all_data)
        max_val = max(all_data)
        
        range_padding = (max_val - min_val) * 0.1
        new_min = max(0, min_val - range_padding)
        new_max = max_val + range_padding
        
        if is_normalized:
            if new_max < 2:
                new_min = 0
                new_max = 2
            if new_min > 0.5:
                new_min = 0
        
        ax.set_ylim(new_min, new_max)
        plt.draw()

def collect_calibration_data(duration, label, patient_name, lines, timestamp):
    data_points = []
    time_data = []
    sensor_data = [[] for _ in SENSOR_NAMES]
    ser.flushInput()
    time.sleep(0.1)  # Small delay before reading
    
    ser.write(b'6')  # Start logging resistance for calibration
    print("\nCalibration Data (Raw Resistance Values):")
    print("Time(ms) |" + " | ".join(f"{name:>10}" for name in SENSOR_NAMES))
    print("-" * (9 + 13 * len(SENSOR_NAMES)))
    
    start_time = time.time()
    header_skipped = False

    while time.time() - start_time < duration:
        if ser.in_waiting > 0:
            try:
                # Try to decode as UTF-8 first
                line = ser.readline()
                try:
                    line = line.decode('utf-8').strip()
                except UnicodeDecodeError:
                    # If UTF-8 fails, try to decode as latin-1 (which can handle all byte values)
                    line = line.decode('latin-1').strip()
                
                if not line:  # Skip empty lines
                    continue
                    
                if not header_skipped:
                    if "Time (ms)" in line:
                        header_skipped = True
                    continue
                
                values = line.split(', ')
                if len(values) == len(SENSOR_NAMES) + 1:  # +1 for time
                    try:
                        current_time = float(values[0])
                        sensor_values = [float(v) for v in values[1:]]
                        data_points.append([current_time] + sensor_values)
                        
                        # Print raw values
                        print(f"{int(current_time):7d} |" + " | ".join(f"{v:10.1f}" for v in sensor_values))
                        
                        # Update plot data
                        time_data.append(current_time)
                        for i, value in enumerate(sensor_values):
                            sensor_data[i].append(value)
                            lines[i].set_data(time_data, sensor_data[i])
                        
                        if len(time_data) % 100 == 0:
                            update_graph_scale(lines[0].axes, sensor_data)
                        
                        plt.draw()
                        plt.pause(0.01)
                        
                    except ValueError as e:
                        print(f"Error parsing line: {line}. Error: {e}")
                        continue
                        
            except serial.SerialException as e:
                print(f"Serial error: {e}")
                continue
            except Exception as e:
                print(f"Unexpected error: {e}")
                continue

    # Calculate average values for each sensor
    sensor_averages = [np.mean([d[i+1] for d in data_points]) for i in range(len(SENSOR_NAMES))]

    print("\nCalibration Averages:")
    for name, avg in zip(SENSOR_NAMES, sensor_averages):
        print(f"{name}: {avg:.1f} ohms")

    # Save calibration data using new naming scheme
    filenames = generate_filenames(label, patient_name, timestamp)
    
    with open(filenames['calibration'], mode='w', newline='') as file:
        writer = csv.writer(file)
        writer.writerow(['Time (ms)'] + [f'{name} (ohms)' for name in SENSOR_NAMES])
        writer.writerows(data_points)
    print(f"\nCalibration data saved to {filenames['calibration']}")
    
    return sensor_averages

def collect_real_data(duration, label, patient_name, lines, calibration_averages, timestamp):
    data_points = []
    time_data = []
    sensor_norm = [[] for _ in SENSOR_NAMES]
    
    ser.write(b'5')  # Turn on fan
    print("Fan is on for 10 seconds...")
    time.sleep(10)
    print("Fan turned off. Beginning data collection...")
    
    print("\nReal Data Collection (Raw Resistance Values):")
    print("Time(ms) |" + " | ".join(f"{name:>10}" for name in SENSOR_NAMES))
    print("-" * (9 + 13 * len(SENSOR_NAMES)))
    
    start_time = time.time()
    header_skipped = False

    while time.time() - start_time < duration:
        if ser.in_waiting > 0:
            line = ser.readline().decode('utf-8').strip()
            
            if not header_skipped:
                if "Time (ms)" in line:
                    header_skipped = True
                continue
            
            values = line.split(', ')
            if len(values) == len(SENSOR_NAMES) + 1:  # +1 for time
                try:
                    current_time = float(values[0])
                    sensor_values = [float(v) for v in values[1:]]
                    data_points.append([current_time] + sensor_values)
                    
                    # Print raw values
                    print(f"{int(current_time):7d} |" + " | ".join(f"{v:10.1f}" for v in sensor_values))
                    
                    # Calculate and update normalized values
                    time_data.append(current_time)
                    for i, (value, cal_avg) in enumerate(zip(sensor_values, calibration_averages)):
                        norm_value = value / cal_avg
                        sensor_norm[i].append(norm_value)
                        lines[i].set_data(time_data, sensor_norm[i])
                    
                    if len(time_data) % 10 == 0:
                        update_graph_scale(lines[0].axes, sensor_norm, is_normalized=True)
                    
                    plt.draw()
                    plt.pause(0.01)
                    
                except ValueError as e:
                    print(f"Error parsing line: {line}. Error: {e}")
                    continue

    # Calculate and print normalized response averages
    print("\nNormalized Response Averages:")
    print("-" * 50)
    print(f"{'Sensor':<15} {'Average (R/R₀)':<15} {'Min':<10} {'Max':<10}")
    print("-" * 50)
    
    for i, sensor_name in enumerate(SENSOR_NAMES):
        avg_response = np.mean(sensor_norm[i])
        min_response = np.min(sensor_norm[i])
        max_response = np.max(sensor_norm[i])
        print(f"{sensor_name:<15} {avg_response:>15.3f} {min_response:>10.3f} {max_response:>10.3f}")

    # Get filenames using the new naming scheme
    filenames = generate_filenames(label, patient_name, timestamp)
    
    # Save raw data
    with open(filenames['raw'], mode='w', newline='') as file:
        writer = csv.writer(file)
        writer.writerow(['Time (ms)'] + [f'{name} (ohms)' for name in SENSOR_NAMES])
        writer.writerows(data_points)
    
    # Save normalized data
    normalized_data = [[row[0]] + [v/ca for v, ca in zip(row[1:], calibration_averages)] 
                      for row in data_points]
    
    with open(filenames['normalized'], mode='w', newline='') as file:
        writer = csv.writer(file)
        writer.writerow(['Time (ms)'] + [f'{name} (R/R₀)' for name in SENSOR_NAMES])
        writer.writerows(normalized_data)
    
    print(f"\nData saved to:")
    print(f"Raw data: {filenames['raw']}")
    print(f"Normalized data: {filenames['normalized']}")

def main():
    while True:
        print("\nType '1' to upload a new breath sample into the database or '2' to exit.")
        user_input = input("Enter command: ")
        
        if user_input == '1':
            patient_name = input("Enter patient number: ")
            sample_type = input("Enter sample type ('0' for healthy, '1' for lung cancer): ")
            
            if sample_type not in ['0', '1']:
                print("Invalid sample type. Please enter '0' or '1'.")
                continue
            
            label = int(sample_type)
            timestamp = get_timestamp()  # Generate timestamp for this session
            
            print("\nStarting calibration phase (30 seconds)...")
            fig_cal, ax_cal, lines_cal = setup_graph(30000, "Calibration Data")
            calibration_averages = collect_calibration_data(30, label, patient_name, lines_cal, timestamp)
            plt.close(fig_cal)
            

            #change first argument of setup graph to 300000 for 5 minutes real data collection
            #change first argument of collect_real_data to 300 for 5 minutes real data collection

            input("\nStart uploading breath sample into chamber. \nPress Enter when ready to start data collection...")
            fig_real, ax_real, lines_real = setup_graph(30000, "Normalized Sensor Response", is_normalized=True)
            collect_real_data(30, label, patient_name, lines_real, calibration_averages, timestamp)
            plt.close(fig_real)
            
            print(f"\n{patient_name}'s data has been collected and saved.")
            print("Please fill chamber with fresh air for the next sample.")
            
        elif user_input == '2':
            print("Program has been exited.")
            ser.close()
            sys.exit()
        else:
            print("Invalid command. Please enter '1' or '2'.")

if __name__ == "__main__":
    main()
